# Supplementary material for: A meta-analytic review and conceptual model of the antecedents and outcomes of goal adjustment in response to striving difficulties
Source: Nat Hum Behav. 2025 Nov 13;10(2):317–32. doi: 10.1038/s41562-025-02312-4 (PMC12932095; doi:10.1038/s41562-025-02312-4)
Supplement: Supplementary file 4 — Supplementary Tables 1–5. [file 41562_2025_2312_MOESM4_ESM.xlsx]

## Sheet: Full Stats ST-1
Antecedents: Disengagement
	pooled_effectsize_r	pooled_se	p	k	n	lb	ub	I-square	AgeMod_p	RobMod_p	DesignMod_p	CountryMod_p	PopMod_p	pseudoRlevel3	pseudoRlevel2	egger_b	egger_p	egger_ci_l	egger_ci_u
GoalSpecific+	-0.126929	0.040025	0.00221456	65	10821	-0.207576	-0.0476578	95.2817	0.0253293	0.00342439	0.000937339	3.35515e-22	3.07617e-13	0.441	0.1151	-0.101185	0.0298851	-0.192187	-0.0101836
GoalSpecific-	0.136463	0.0446084	0.00319858	58	10240	0.0479929	0.226646	96.5437	0.870247	9.82653e-10	2.44808e-07	1.75973e-14	4.10566e-13	0	0.0937	0.0942451	0.221702	-0.0585302	0.24702
Affect-	-0.097954	0.0895494	0.28872	17	1465	-0.288105	0.0915672	91.5219	0.730813	0.000414919	0.00802391	1.04562e-06	0.000784725	1	0	0.119226	0.290972	-0.112943	0.351395
Agency-	0.0902296	0.0932708	0.376582	6	3169	-0.149284	0.330236	94.2995	0.00642838	0.00617152	0.162723	0.0240432	0.0240432	0.9748	0.2537	-0.27168	0.0439385	-0.531421	-0.0119393
Pers+	-0.0471255	0.0573806	0.416137	40	7677	-0.163224	0.0689027	97.2005	6.28326e-10	0.000271401	0.000501025	2.98029e-14	1.40673e-09	1	0	-0.0498564	0.596084	-0.238672	0.138959
Development+	0.0301557	0.0454595	0.511203	37	4459	-0.0620313	0.122361	90.1284	9.26789e-06	0.00724896	0.0465836	0.0150549	0.0569634	0	0.0526	-0.017755	0.50068	-0.0707244	0.0352145
Development-	0.04274	0.0740753	0.568681	27	7092	-0.109498	0.19503	97.486	1.32023e-08	2.99836e-06	0.259936	5.03678e-10	1.12426e-06	1	0	0.0190256	0.695551	-0.0799532	0.118004
Pers-	0.0199808	0.050193	0.694369	23	2357	-0.0841103	0.124077	80.8964	0.00496875	0.0168361	0.00818381	1.3723e-05	6.38713e-05	0.7618	0	0.0184124	0.618895	-0.0574276	0.0942525
Agency+	0.00673315	0.0540866	0.902307	19	2602	-0.106898	0.120365	87.261	0.263795	0.950487	0.097492	0.0518812	0.0714103	NA	NA	-0.0480693	0.397415	-0.164893	0.068754
Affect+	-4.756e-05	0.165086	0.999775	14	2980	-0.356694	0.356599	98.786	4.31812e-07	3.51014e-07	6.85156e-05	2.10952e-05	0.00247939	0.9969	0.0082	-0.311716	0.00223066	-0.487244	-0.136189
Antecedents: Reengagement
	pooled_effectsize_r	pooled_se	p	k	n	lb	ub	I-square	AgeMod_p	RobMod_p	DesignMod_p	CountryMod_p	PopMod_p	pseudoRlevel3	pseudoRlevel2	egger_b	egger_p	egger_ci_l	egger_ci_u
Development+	0.23783	0.0502053	0.000692174	11	2258	0.130608	0.354337	82.8162	0.000255	0.590767	0.0516133	0.274834	0.00665512	0	0.3947	0.268079	0.00156876	0.132221	0.403938
Affect+	0.3516	0.0893977	0.00123391	14	2141	0.174137	0.560401	94.8036	6.90231e-09	0.00024675	0.97319	6.12815e-05	3.16184e-08	0.9845	0	0.178494	0.0264851	0.0246945	0.332294
GoalSpecific-	0.11143	0.042375	0.0124093	35	4168	0.0257787	0.198011	87.7975	4.04311e-08	3.97324e-17	0.0102127	1.22859e-10	4.10835e-11	1	0	0.262305	0.000208024	0.134283	0.390327
Agency+	0.221426	0.0976311	0.038218	14	1436	0.0142357	0.436074	93.2978	9.93646e-06	0.459518	2.75077e-05	0.000111455	4.23545e-05	0.9754	0	-0.0854918	0.0535172	-0.172503	0.00151911
Pers-	-0.091242	0.0591987	0.166123	8	1060	-0.231479	0.0484863	80.7247	0.494654	0.139965	NA	0.471935	0.276633	NA	NA	-0.067098	0.574067	-0.343394	0.209198
Affect-	-0.113685	0.0914302	0.23766	12	1103	-0.315415	0.0870581	88.4183	4.44751e-05	0.0978007	0.253456	0.000529395	0.00891518	1	0	-0.52869	0.00231837	-0.819452	-0.237927
Development-	-0.0496037	0.0558812	0.389339	15	2890	-0.169498	0.0702089	86.5539	0.0033898	4.0365e-05	0.00099303	0.0036212	0.00677507	0.9671	0.8498	0.0223778	0.832315	-0.201404	0.24616
Agency-	0.0173873	0.065065	0.814308	3	700	-0.262563	0.297341	66.935	0.294069	NA	0.294069	NA	NA	NA	NA	-0.313764	0.318298	-2.49164	1.86411
GoalSpecific+	0.195908	0.0317799	3.27162e-07	37	4592	0.134021	0.262926	87.3173	0.189268	0.395392	0.0379432	0.000420841	8.61507e-05	1	0	0.0980877	0.00618657	0.0297448	0.166431
Pers+	0.22095	0.0437335	9.88176e-06	37	4284	0.135959	0.31335	94.1788	2.20345e-07	0.352421	0.0296953	5.96481e-07	2.1171e-08	0	0	0.160108	2.08376e-05	0.0939539	0.226261
Antecedents: Flexibility
	pooled_effectsize_r	pooled_se	p	k	n	lb	ub	I-square	AgeMod_p	RobMod_p	DesignMod_p	CountryMod_p	PopMod_p	pseudoRlevel3	pseudoRlevel2	egger_b	egger_p	egger_ci_l	egger_ci_u
Affect-	-0.386042	0.0757004	0.0328754	3	443	-0.732853	-0.081428	64.9515	0.320173	0.320173	NA	0.320173	0.320173	NA	NA	-1.48106	0.238023	-8.86438	5.90225
Affect+	0.560442	0.0665474	2.95776e-05	8	1547	0.476117	0.790836	86.5354	0.330898	0.852678	0.00747954	0.0193257	0.0715197	1	0.6203	0.405905	0.00156168	0.224245	0.587566
Agency-	-0.14916	0.0665499	0.10911	4	369	-0.362073	0.06151	66.7724	NA	0.854861	0.854861	0.854861	0.854861	NA	NA	-0.0309528	0.962114	-2.51483	2.45293
Agency+	0.154295	0.0875982	0.135969	6	369	-0.0696417	0.380715	83.9949	NA	0.218044	0.218044	0.218044	0.218044	NA	NA	-0.630157	0.312776	-2.14634	0.88603
Development-	0.0257363	0.0927105	0.790592	7	2197	-0.201112	0.252596	93.4457	0.116934	0.00256763	0.00882121	0.21933	0.0849042	0.7193	0	-0.125453	0.027153	-0.229811	-0.0210953
Development+	0.169149	0.0411457	0.000315131	27	8431	0.0862145	0.255367	94.5338	5.43525e-05	0.000115052	0.00017071	5.35016e-05	1.088e-05	0	0.126	0.0512129	3.09976e-05	0.0304144	0.0720114
GoalSpecific-	0.0501516	0.103498	0.644894	7	1097	-0.203058	0.303445	91.6723	0.276582	0.27641	NA	0.0983465	0.047505	0	0.0502	-0.139468	0.0375148	-0.267019	-0.0119173
GoalSpecific+	0.304521	0.121427	0.041212	7	1433	0.0173745	0.611616	95.2907	0.246301	0.0134757	NA	0.0257424	0.0257424	0.8491	0	0.41845	0.0465536	0.00939728	0.827502
Pers-	-0.293279	0.064792	0.00345519	7	1366	-0.46069	-0.143609	87.7247	0.0251809	0.0046133	0.0153142	0.118207	0.057059	0	0.2654	0.0684219	0.503311	-0.175588	0.312432
Pers+	0.233075	0.0647028	0.00207079	17	2478	0.100275	0.374603	94.4891	1.56106e-06	0.948979	0.000579906	7.71318e-06	0.00149188	0.5052	0.0666	0.207402	0.000186951	0.117452	0.297352
Outcomes: Disengagement
	pooled_effectsize_r	pooled_se	p	k	n	lb	ub	I-square	AgeMod_p	RobMod_p	DesignMod_p	CountryMod_p	PopMod_p	pseudoRlevel3	pseudoRlevel2	egger_b	egger_p	egger_ci_l	egger_ci_u
Goal+	-0.127815	0.039664	0.002408	41	6039	-0.208682	-0.0483543	89.969	0.000545803	0.768069	8.99535e-07	8.1429e-10	9.17474e-07	1	0.0637	-0.255979	1.06973e-07	-0.335713	-0.176245
Goal-	0.12756	0.0662542	0.0707585	17	3080	-0.0121945	0.268711	94.2108	0.570923	0.322323	0.00150773	0.000768	0.00249777	0	0	0.156421	0.275511	-0.138171	0.451012
Impairment	0.157089	0.155809	0.0472594	11	1976	0.00230756	0.31187	91.8157	0.523998	0.0754459	0.0301008	0.10201	0.152407	0.4383	0.1127	0.337451	0.00457821	0.133705	0.541197
Function	-0.055274	-0.0552178	0.0665375	19	3486	-0.114732	0.00418447	81.6543	0.217088	0.677088	0.100243	0.244173	0.00906193	0	0.3077	-0.158259	0.000677061	-0.238807	-0.0777103
Wellbeing	-0.0247442	-0.0247392	0.438707	67	11732	-0.0881554	0.0386669	93.0238	0.000111893	0.342144	0.453603	5.20038e-14	1.13366e-06	0.9025	0	-0.0507161	0.591576	-0.238556	0.137123
Illbeing	-0.118172	-0.117625	2.07777e-05	123	18569	-0.170991	-0.0653539	91.7857	0.779352	0.0229584	0.0818839	5.19821e-35	1.1476e-18	0.4077	0.0979	0.0764708	0.0322117	0.00660013	0.146342
Outcomes: Reengagement
	pooled_effectsize_r	pooled_se	p	k	n	lb	ub	I-square	AgeMod_p	RobMod_p	DesignMod_p	CountryMod_p	PopMod_p	pseudoRlevel3	pseudoRlevel2	egger_b	egger_p	egger_ci_l	egger_ci_u
Goal-	0.0403461	0.0403243	0.455769	8	2053	-0.0805063	0.161199	79.5813	0.328686	0.316994	0.212033	0.469123	0.1391	NA	NA	-0.0519249	0.534552	-0.244822	0.140972
Goal+	0.100678	0.100339	0.0539206	28	3358	-0.00182158	0.203178	88.6809	0.0405806	0.0087002	0.000517143	0.000610528	0.000660347	0	0.1241	0.076244	0.481627	-0.143274	0.295762
Impairment	-0.150108	-0.148991	0.060258	12	2107	-0.307911	0.00769492	92.1817	0.176204	0.624218	0.294598	0.00290233	0.0133916	1	0.3182	-0.0583801	0.558458	-0.273276	0.156516
Function	0.0968755	0.0965736	0.352937	18	2391	-0.117134	0.310885	96.4918	0.0894339	0.586524	0.927422	9.32524e-07	0.0672934	0.8909	0.0308	0.0671058	0.405631	-0.0994437	0.233655
Wellbeing	0.260503	0.254766	3.78407e-12	65	6400	0.199483	0.321523	93.6294	0.000105679	0.000419709	0.0014356	4.58854e-06	0.242941	1	0.0431	0.254778	2.63576e-07	0.16649	0.343067
Illbeing	-0.208783	-0.205802	4.83722e-16	104	12617	-0.251766	-0.1658	81.4923	0.160443	0.269771	0.0746325	6.68852e-24	2.08555e-11	0.4549	0.0619	-0.0599135	0.0227832	-0.111312	-0.00851464
Outcomes: Flexibility
	pooled_effectsize_r	pooled_se	p	k	n	lb	ub	I-square	AgeMod_p	RobMod_p	DesignMod_p	CountryMod_p	PopMod_p	pseudoRlevel3	pseudoRlevel2	egger_b	egger_p	egger_ci_l	egger_ci_u
Goal+	0.155504	0.0467687	0.00265123	25	6636	0.0602505	0.253302	92.0068	0.56238	0.628644	0.000451327	0.00707657	4.86562e-05	1	0.2699	0.206814	0.0872584	-0.0327042	0.446333
Goal-	-0.0242338	0.155498	0.883681	5	880	-0.455972	0.407494	97.0846	0.203956	0.215116	NA	0.215116	0.215116	NA	NA	0.951619	0.349543	-1.78722	3.69046
Function	0.188119	0.070319	0.0101034	39	21488	0.0480334	0.33274	99.1234	0.0286033	9.98575e-21	1.52984e-06	1.57024e-23	1.48333e-09	0.9764	0	0.0869857	0.681721	-0.339387	0.513358
Impairment	-0.143801	0.112774	0.246484	7	670	-0.420754	0.131144	88.823	0.23556	0.00654349	0.00925692	0.115165	0.00547456	1	0.3733	0.0145457	0.91002	-0.300053	0.329145
Illbeing	-0.272772	-0.266202	1.45613e-07	58	29552	-0.363858	-0.181687	98.0073	1.33301e-20	5.16283e-06	0.640413	5.86225e-19	1.80253e-21	0.1859	0	-0.216921	0.00174936	-0.349102	-0.0847398
Wellbeing	0.33824	0.325905	7.54148e-16	99	47005	0.268567	0.407913	98.2908	0.0353541	0.000345223	7.58442e-13	3.73386e-31	5.33426e-26	0.6078	0	0.404914	1.38517e-18	0.331336	0.478492
Note: NA indicates analysis could not be computed. Typically too few variables or levels

## Sheet: Individual Antecedents ST-2
Individual Variable Analysis: Goal Inhibiting Antecedents --> Disengagement
Variable	pooled_effectsize_r	p	k	n	lb	ub	I-square
Action Crisis	0.363024	0.00165572	7	3128	0.208176	0.552554	87.0028
Threat appraisals	0.42057	0.0360667	3	1342	0.0717313	0.825038	89.4785
Negative feedback - suitability	0.452215	0.0388631	3	837	0.0614744	0.913488	86.8392
Negative feedback - general	-0.658226	0.0426905	2	597	-1.46353	-0.115819	38.9239
Inaction crisis	-0.388873	0.054939	2	799	-0.861682	0.0407395	4.35295e-06
Prior disengagement progress	0.574642	0.115088	2	799	-0.865396	2.17425	91.0641
Negative resignation orientation	0.276263	0.155013	2	233	-0.611654	1.17892	56.2125
Negative feedback - progress	0.194179	0.213309	3	837	-0.272892	0.666245	89.1741
Negative feedback - improving	0.298326	0.239382	2	593	-1.23579	1.85116	86.5029
Controlled Motives	-0.0483971	0.309188	14	2578	-0.147308	0.050438	76.938
Time disengaging	0.0209239	0.660986	2	799	-0.430284	0.472138	0.000109065
Time since setback	0.0643804	0.726389	2	255	-1.72268	1.85162	76.1053
Individual Variable Analysis: Goal Facilitating Antecedents --> Disengagement
Variable	pooled_effectsize_r	p	k	n	lb	ub	I-square
Goal Importance	-0.229519	0.0376942	5	1729	-0.445776	-0.0215868	89.4997
Planning	-0.629262	0.0569713	2	597	-1.58411	0.103721	60.8541
Attainment Expectency/Goal Attainibility	-0.170393	0.102609	5	967	-0.398601	0.0544584	78.9353
Autonomous Motives	-0.0939981	0.180019	15	2835	-0.23756	0.049007	90.784
Challenge appraisals	-0.319514	0.215023	3	1342	-1.12615	0.463935	97.6491
Disengagement challenge	-0.162962	0.228238	2	799	-0.947287	0.618432	66.3698
Goal adjustment capacity	0.138041	0.244005	2	799	-0.572863	0.850719	59.3482
Motivation	0.116936	0.250967	3	2327	-0.198657	0.433604	91.7157
MCII/implementation intentions	0.0590519	0.271386	9	1893	-0.0562825	0.174524	75.3113
Individual Variable Analysis: Affect Enhancing Antecedents --> Reengagement
Variable	pooled_effectsize_r	p	k	n	lb	ub	I-square
Optimism	0.406989	0.0105357	9	1584	0.131966	0.732028	96.4066
Positive Affect	0.358158	0.0447693	4	794	0.0164445	0.733098	89.6114
Individual Variable Analysis: Adaptive Personality Trait Antecedents --> Reengagement
Variable	pooled_effectsize_r	p	k	n	lb	ub	I-square
Self-compassion	0.22655	0.0561685	3	316	-0.0150158	0.476115	2.26263e-05
Self control	0.25099	0.120534	2	420	-0.368006	0.880945	3.93322e-06
Life Purpose	0.323468	0.134388	2	381	-0.578022	1.24905	43.3698
Grit	0.277589	0.251616	6	760	-0.280419	0.850555	99.0799
Life satisfaction	0.357202	0.309003	2	381	-2.13075	2.8781	92.1543
Self-Efficacy	-0.0467416	0.825718	3	572	-0.850839	0.757288	94.5414
Individual Variable Analysis: Goal Inhibiting Antecedents --> Reengagement
Variable	pooled_effectsize_r	p	k	n	lb	ub	I-square
Negative feedback - suitability	0.319974	0.116212	2	653	-0.446212	1.10945	56.4318
Negative feedback - progress	0.163729	0.148721	2	653	-0.334317	0.664748	3.94466e-06
Action Crisis	0.157099	0.165117	2	286	-0.37567	0.692493	4.04825e-06
Controlled Motives	0.0290917	0.250714	13	1988	-0.023433	0.0816328	6.29602
Time since setback	0.0835458	0.569376	2	255	-1.24172	1.40921	57.4209
Individual Variable Analysis: Developmental Enablers --> Reengagement
Variable	pooled_effectsize_r	p	k	n	lb	ub	I-square
Age-related gains	0.336775	0.0655319	2	769	-0.109545	0.810446	8.56782e-06
Psychotherapy	0.0663025	0.804385	2	199	-2.59239	2.72519	83.8207
Individual Variable Analysis: Goal Inhibiting Antecedents --> Reengagement
Variable	pooled_effectsize_r	p	k	n	lb	ub	I-square
Negative feedback - suitability	0.319974	0.116212	2	653	-0.446212	1.10945	56.4318
Negative feedback - progress	0.163729	0.148721	2	653	-0.334317	0.664748	3.94466e-06
Action Crisis	0.157099	0.165117	2	286	-0.37567	0.692493	4.04825e-06
Controlled Motives	0.0290917	0.250714	13	1988	-0.023433	0.0816328	6.29602
Time since setback	0.0835458	0.569376	2	255	-1.24172	1.40921	57.4209
Individual Variable Analysis: Goal Facilitating Antecedents --> Reengagement
Variable	pooled_effectsize_r	p	k	n	lb	ub	I-square
Positive resignation orientation	0.256709	0.0203791	3	233	0.0987829	0.426381	3.85774e-06
MCII/implementation intentions	0.298166	0.033619	6	1440	0.0353411	0.57967	93.0267
Consistency	-0.0867606	0.0860385	3	450	-0.204475	0.0305164	1.20562e-05
Perseverence	0.213316	0.128233	3	450	-0.153774	0.587061	89.9385
Goal Importance	0.12776	0.414099	4	541	-0.303866	0.560791	95.2591
Autonomous Motives	0.21183	1.40164e-06	14	2245	0.159414	0.270759	21.4329
Individual Variable Analysis: Agency Enhancing Antecedents --> Reengagement
Variable	pooled_effectsize_r	p	k	n	lb	ub	I-square
Controllability	0.277508	0.112232	2	394	-0.36008	0.930039	4.66734e-06
socioeconomic status	0.0210095	0.685481	2	663	-0.474704	0.516729	4.15523e-06
Individual Variable Analysis: Affect Enhancing Antecedents --> Flexibility
Variable	pooled_effectsize_r	p	k	n	lb	ub	I-square
Optimism	0.583485	0.000478452	5	1547	0.489879	0.845583	82.9769
Individual Variable Analysis: Developmental Enabler Antecedents --> Flexibility
Variable	pooled_effectsize_r	p	k	n	lb	ub	I-square
Age	0.229418	0.0945561	3	1313	-0.0995667	0.566717	85.9902
Age-related gains	0.0603735	0.70584	3	1186	-0.537083	0.657977	95.5819
Faculty emotional support	0.025909	0.622321	2	683	-0.462424	0.514254	3.94292e-06
Free Play in Childhood - subjective exp	0.245499	0.132136	2	365	-0.41999	0.921225	3.75709e-06
Multilingualism	0.190167	0.141486	3	4573	-0.157328	0.542349	76.8573
Peer emotional support	0.145912	0.162841	2	683	-0.341378	0.6353	3.94676e-06
Peer informational support	0.210593	0.113235	2	683	-0.274547	0.702131	6.56359e-06
Individual Variable Analysis: Maladaptive Personality Antecedents --> Flexibility
Variable	pooled_effectsize_r	p	k	n	lb	ub	I-square
Illness Perception	-0.282371	0.196786	2	511	-1.46803	0.887515	75.678

## Sheet: Individual Outcomes ST-3
Individual Variable Analysis: Disengagement --> Wellbeing
Variable	pooled_effectsize_r	pooled_se	p	k	n	lb	ub	I-square
Autonomy	-0.267109	0.102608	0.228304	2	948	-1.57751	1.03001	89.8911
Life Satisfaction	0.000144216	0.0262719	0.995688	17	6279	-0.0555497	0.0558381	74.0894
Personal Growth	0.160266	0.172141	0.44681	3	775	-0.579005	0.902324	94.7175
Positive Affect	0.0163042	0.0767204	0.835961	11	2508	-0.154638	0.187249	92.5832
Positive subjective wellbeing	-0.132849	0.0887598	0.192509	6	1509	-0.361803	0.0945258	91.162
Psychological need satisfaction	-0.206753	0.0964998	0.274477	2	364	-1.43592	1.01637	64.7037
Purpose in life	-0.131381	0.102083	0.236562	8	2105	-0.373534	0.109243	95.0791
Quality of Life	-0.183738	0.125844	0.277751	3	524	-0.72731	0.355614	83.5072
Self-mastery	0.18152	0.0933098	0.299406	2	357	-1.00206	1.36917	83.7777
Individual Variable Analysis: Disengagement --> Illbeing
Variable	pooled_effectsize_r	pooled_se	p	k	n	lb	ub	I-square
Stress	-0.252603	0.0714809	0.0112036	7	1016	-0.433099	-0.0832841	79.3191
Physical Health Problems	-0.180325	0.08334	0.071306	7	748	-0.386244	0.0216074	84.6266
Intrusive thoughts	-0.226549	0.083428	0.109798	3	288	-0.589511	0.128413	43.8601
Psychological need frustration	0.250701	0.104259	0.246074	2	364	-1.06858	1.5809	69.4117
Psychological Distress	-0.118559	0.066519	0.324224	2	232	-0.964323	0.726085	9.18417e-06
Negative Affect	-0.0993104	0.0967298	0.333109	9	1730	-0.322698	0.123421	93.1337
Suicide Ideation	0.0366728	0.0408223	0.463633	3	2264	-0.138955	0.212333	49.7722
Fatigure	0.0180577	0.0221567	0.500647	3	2046	-0.0772728	0.113392	5.44982e-06
Rumination	0.038292	0.187639	0.848186	5	1029	-0.482658	0.559279	96.9802
Anxiety	-0.208464	0.036016	3.05669e-05	16	2446	-0.288331	-0.134798	65.1449
Depression	-0.144886	0.0317586	4.09094e-05	42	9027	-0.21005	-0.0817748	89.4297
Individual Variable Analysis: Reengagement --> Wellbeing
Variable	pooled_effectsize_r	pooled_se	p	k	n	lb	ub	I-square
Env. Mastery	0.437979	0.0432717	0.00837972	3	450	0.283545	0.655911	60.1743
Positive Affect	0.302856	0.0901407	0.00846026	9	1791	0.104796	0.520526	92.6332
Self-Acceptance	0.283664	0.0273077	0.00865257	3	450	0.174167	0.409158	2.30664e-05
Personal Growth	0.499898	0.0660391	0.0141544	3	450	0.265027	0.833314	82.9011
Purpose in life	0.291126	0.111779	0.0314458	8	1506	0.0354812	0.56411	95.3665
Autonomy	-0.217764	0.0527026	0.0523024	3	450	-0.448068	0.00545402	73.1523
Positive subjective wellbeing	0.409228	0.181471	0.251772	2	693	-1.87112	2.74049	95.2664
Quality of Life	0.192174	0.226818	0.548586	2	179	-2.6874	3.07659	88.6803
Life Satisfaction	0.251413	0.0205935	2.53611e-09	16	3141	0.213027	0.300815	26.7972
Individual Variable Analysis: Reengagement --> Illbeing
Variable	pooled_effectsize_r	pooled_se	p	k	n	lb	ub	I-square
Suicide Ideation	-0.260199	0.020113	0.000930752	4	2484	-0.33033	-0.202313	4.08556e-06
Stress	-0.318522	0.0515717	0.00306294	5	812	-0.473187	-0.186815	49.822
Negative Affect	-0.191843	0.0534392	0.00834268	8	1424	-0.320613	-0.0678859	72.199
Fatigure	-0.0459809	0.0221567	0.173451	3	2046	-0.141346	0.0493191	5.36818e-06
Physical Health Problems	-0.0845037	0.0525588	0.248356	3	371	-0.310848	0.141437	5.43923e-06
Intrusive thoughts	-0.148387	0.10213	0.381559	2	241	-1.44718	1.1482	58.2495
Rumination	-0.136982	0.177405	0.493785	4	878	-0.702429	0.426732	95.6706
Anxiety	-0.199441	0.0373645	7.22782e-05	16	2161	-0.281791	-0.12251	67.2652
Depression	-0.244482	0.02866	7.84803e-10	32	4953	-0.307988	-0.191083	74.6699
Individual Variable Analysis: Flexibility --> Wellbeing
Variable	pooled_effectsize_r	pooled_se	p	k	n	lb	ub	I-square
Positive Affect	0.342376	0.0735664	0.000671587	11	19656	0.192865	0.520697	97.9785
Positive subjective wellbeing	0.404351	0.0988117	0.00187756	10	2814	0.205312	0.652367	95.9885
Environmental Mastery	0.359984	0.0306282	0.00654018	3	1075	0.245085	0.50865	5.60602e-05
Quality of Life (Psychological)	0.383463	0.0565233	0.0190077	3	322	0.160912	0.647313	1.30423e-05
Psychological Functioning	0.46249	0.0800751	0.0246567	3	2144	0.155938	0.845009	88.9636
Quality of Life (Environmental)	0.333001	0.058158	0.0270794	3	322	0.0959666	0.596434	3.45093
Life Satisfaction partner	0.450056	0.0454545	0.0595186	2	490	-0.0927837	1.06233	3.66634e-06
Purpose in life	0.325081	0.140478	0.0615277	6	1704	-0.0237912	0.698427	96.7533
Self-acceptance	0.402869	0.0456912	0.0678524	2	485	-0.153492	1.00763	1.12251e-05
Resilience	0.404212	0.0888687	0.130135	2	942	-0.700509	1.55786	82.2521
Autonomy	0.197397	0.107341	0.159286	4	1573	-0.141583	0.541629	94.0941
Quality of Life	0.265493	0.193817	0.21944	6	732	-0.226214	0.770231	96.1029
Personal Growth	0.123707	0.189669	0.579424	3	1075	-0.691737	0.940426	97.0735
Self-Esteem	0.175198	0.541988	0.799021	2	277	-6.70959	7.06364	98.7376
Life Satisfaction	0.349951	0.0511098	6.32881e-07	21	34794	0.258774	0.472001	98.6307
Individual Variable Analysis: Flexibility --> Illbeing
Variable	pooled_effectsize_r	pooled_se	p	k	n	lb	ub	I-square
Negative Affect	-0.365324	0.0552566	0.000120628	9	18853	-0.510438	-0.255594	95.5629
Anxiety	-0.395409	0.0629928	0.000293557	8	1688	-0.567149	-0.269241	83.4301
Illness Acceptance	0.515978	0.108865	0.119969	2	247	-0.81242	1.95411	64.8994
Rumination	-0.232413	0.0965829	0.133828	3	915	-0.652301	0.178824	87.5581
Depression	-0.302799	0.0642631	5.8644e-05	25	9781	-0.44523	-0.179965	97.6772
Individual Variable Analysis: Disengagement --> Function
Variable	pooled_effectsize_r	pooled_se	p	k	n	lb	ub	I-square
Executive Function	-0.1	0.030303	0.186725	2	1095	-0.485372	0.284701	4.20615e-06
Individual Variable Analysis: Disengagement --> Impairment
Variable	pooled_effectsize_r	pooled_se	p	k	n	lb	ub	I-square
Symptoms of Illness	0.0997122	0.0519875	0.305093	2	376	-0.56052	0.760609	5.95877e-05
Daily living impairments	0.253707	0.185216	0.394784	2	871	-2.09402	2.61276	95.9486
Individual Variable Analysis: Reengagement --> Function
Variable	pooled_effectsize_r	pooled_se	p	k	n	lb	ub	I-square
Positive Relations	0.306719	0.0273077	0.00734292	3	450	0.199424	0.434415	5.09721e-06
Individual Variable Analysis: Reengagement --> Impairment
Variable	pooled_effectsize_r	pooled_se	p	k	n	lb	ub	I-square
Symptoms of Illness	0.20521	0.0519875	0.155803	2	376	-0.452398	0.86873	3.38715e-06
Cold Symptoms	-0.28669	0.0738497	0.156183	2	212	-1.23331	0.643393	9.93823
Daily living impairments	-0.297446	0.174689	0.329596	2	871	-2.52635	1.91292	95.4459
Individual Variable Analysis: Flexibility --> Function
Variable	pooled_effectsize_r	pooled_se	p	k	n	lb	ub	I-square
Curiosity	0.408344	0.0358517	0.0525161	2	784	-0.0219173	0.889162	3.66132e-05
Controllability	0.39907	0.0358517	0.0538867	2	784	-0.0329974	0.878082	4.98795e-06
Perceptions of Aging	0.46	0.0454545	0.0580262	2	490	-0.0802435	1.07487	3.47764e-06
Adaptability	0.446792	0.049118	0.0648269	2	784	-0.143418	1.10479	43.9674
Career Adaptability	0.446363	0.0491955	0.0650006	2	793	-0.14494	1.10524	45.0484
Perceptions of Aging partner	0.380178	0.0454545	0.0719864	2	490	-0.177287	0.977822	4.33227e-06
Concern	0.39179	0.0524477	0.0802398	2	784	-0.252499	1.08032	50.6095
Functionning in daily life	0.352284	0.0498755	0.0857479	2	408	-0.265679	1.00178	4.49269e-06
Confidence	0.396389	0.0587433	0.0886006	2	784	-0.327046	1.16576	60.3843
Quality of Life (Physical)	0.222033	0.0627456	0.172556	2	260	-0.571465	1.02305	2.49089e-05
Arm motor status	0.15018	0.0753778	0.182481	3	185	-0.173	0.475649	2.34988e-06
Quality of Life (Social)	0.0551379	0.22366	0.845975	2	258	-2.78668	2.89707	88.978
Individual Variable Analysis: Flexibility --> Impairment
Variable	pooled_effectsize_r	pooled_se	p	k	n	lb	ub	I-square
Disability	-0.202613	0.233697	0.540883	2	184	-3.17486	2.76394	88.598
Individual Variable Analysis: Disengagement --> Goal Progression
Variable	pooled_effectsize_r	pooled_se	p	k	n	lb	ub	I-square
Goal Progress/Performance	-0.150072	0.046198	0.00605223	14	3242	-0.251019	-0.0514092	84.0689
Persistence	-0.279496	0.166099	0.226003	3	718	-1.0018	0.42753	94.0127
Career goal value	-0.145061	0.0865887	0.340614	2	415	-1.24631	0.954122	63.3321
Career Satisfaction	-0.0632809	0.0689574	0.455149	3	964	-0.360065	0.233334	75.7301
Goal Relevant Resources	0.0380557	0.0452951	0.489062	3	590	-0.156815	0.232963	16.0346
Career Planning	-0.205111	0.485005	0.742013	2	367	-6.37064	5.95452	98.8222
Career Exploration	0.00537037	0.166527	0.979476	2	367	-2.11055	2.12129	90.009
Individual Variable Analysis: Disengagement --> Goal Reduction
Variable	pooled_effectsize_r	pooled_se	p	k	n	lb	ub	I-square
Goal Adjustment	0.354854	0.0905506	0.026301	4	1170	0.0828138	0.659158	88.667
Goal interference	0.145234	0.109797	0.314321	3	414	-0.326148	0.618685	77.6213
Career distress	-0.141076	0.102376	0.397617	2	367	-1.44283	1.15878	73.5652
Individual Variable Analysis: Reengagement --> Goal Progression
Variable	pooled_effectsize_r	pooled_se	p	k	n	lb	ub	I-square
Goal Progress/Performance	0.192172	0.0756375	0.0498723	6	1411	0.00015947	0.389024	85.482
Goal Relevant Resources	0.214952	0.0519875	0.148799	2	376	-0.442207	0.878921	3.19466e-06
Career Exploration	0.119772	0.0526316	0.262454	2	367	-0.548398	0.789097	3.55486e-06
Career Planning	0.0758956	0.126387	0.655182	2	367	-1.52985	1.68194	82.6552
Persistence	-0.0656631	0.256436	0.840195	2	628	-3.32409	3.19257	97.3956
Career Satisfaction	-0.00771711	0.0595744	0.917989	2	466	-0.764682	0.749248	37.1334
Individual Variable Analysis: Reengagement --> Goal Reduction
Variable	pooled_effectsize_r	pooled_se	p	k	n	lb	ub	I-square
Goal Adjustment	0.105066	0.0861643	0.436125	2	823	-0.989366	1.20028	83.4732
Career distress	-0.00438645	0.0526316	0.947064	2	367	-0.673134	0.664361	1.23228e-05
Individual Variable Analysis: Flexibility --> Goal Progression
Variable	pooled_effectsize_r	pooled_se	p	k	n	lb	ub	I-square
Career Satisfaction	0.266964	0.031174	0.0127356	3	1038	0.139462	0.407723	7.3317e-06
Persistence	0.0946644	0.0179	0.0337518	3	3130	0.0179312	0.171966	4.46192e-06
Academic motivation	0.447846	0.0384331	0.0506545	2	683	-0.00633633	0.970342	4.6144e-06
Motivation	0.367422	0.0745356	0.121607	2	186	-0.561625	1.3325	3.80758e-06
Career planning	0.0906737	0.0635793	0.388485	2	677	-0.716929	0.898776	62.7088
Goal Progress/Performance	-0.0122405	0.125068	0.926739	5	617	-0.359485	0.335003	88.6552
Individual Variable Analysis: Flexibility --> Goal Reduction
Variable	pooled_effectsize_r	pooled_se	p	k	n	lb	ub	I-square
Goal related strain	-0.364707	0.0867771	0.142095	2	561	-1.48491	0.720304	75.5828
Goal valence reduction	0.159156	0.0872755	0.317033	2	561	-0.948419	1.26946	75.8602

## Sheet: Antecedent Groupings ST-4
Affect Reducing	Affect Enhancing	Agency Inhibiting	Agency Enhancing	Developmental/Contextual Barriers	Developmental/Contextual Enablers	Goal Enhancing	Goal Inhibiting	Adaptive Personality	Maladaptive Personality
Shame/Embarrasment	Life satisfaction	Luck	socioeconomic status	Stress/stressful events	Age	Autonomous Motives	Controlled Motives	Extraversion	Neuroticism
Rumination	Optimism	Control beliefs - powerful others	Culture Detachment	Negative Life Events	Age-related gains	Motivation	Realization of unattainability	Openness	Type-A Personality
Negative Affect	Positive Affect	Personal Agency Beliefs: Luck	Control beliefs - internality	Socially prescribed perfectionism	Psychotherapy	Positive resignation orientation	Negative resignation orientation	Agreeableness	Depressive outlook
Anger	Hope	Societal Beliefs: Privilege	Control beliefs - chance control	Age-related losses	Free Play in Childhood - frequency	Goal reflection	Action Crisis	Conscientionusness	Boredom Reduction
Cortisol	Explanatory Optimism	Personal Agency: Luck	Locus of Control	Maternal Devaluation	Free Play in Childhood - subjective exp	Goal Desirability	Performance Decline	Type-D Personality	Bitterness Revival
Pessimism		Religiosity	subjective socioeconomic status	Paternal Devaluation	Partner behavior	Attainment Expectency/Goal Attainibility	Negative feedback - progress	Action orientation	Illness Perception
Depression		Causal uncertainty - own	Controllability	Maternal Guilt Induction	Maternal Warmth	Goal Optimization	Negative feedback - suitability	Death Preparation	Disinhibition
		Causal uncertainty - other	Belief System	Paternal Guilt Induction	Paternal Warmth	Goal Importance	Negative feedback - improving	Identity	Drug Use Inclination
		Unrealitic control belief	Societal Beliefs: Merit	Caregiver burden	Maternal Involvement	Goal Sutability	Negative feedback - general	Problem Solving	Depression
		Luck causal conceptions about SES	Societal Beliefs: Privilege	Timeline	Paternal Involvement	MCII/implementation intentions	Threat appraisals	Intimacy Maintenance	Action orientation - failure
			Personal Agency Beliefs: Merit	Consequences	Maternal Autonomy Support	Goal Intention	Time disengaging	Value Orientation	Action orientation - decision
			Societal Beliefs: Connections	Competition intensity	Paternal Autonomy Support	Planning	Inaction crisis	Self Concept	Perfectionism - self worth
			Personal Agency: Ability	Unplanned tasks	Employment Status	Challenge appraisals	Prior disengagement progress	Mindfulness	Risk Taking
			Personal Agency: Effort	Underestimating time	Entrepreneurial Experience	Goal adjustment capacity	Illness-Related Goal Striving Interference	Assimilative Coping	Boredom proneness
			Personal Agency: Connections	Demands work	Available Technologies	Disengagement challenge	Number of unattainable goals	Accomodative Coping	Boredom escape
			Causal importance	Demands family	R&D Spending	Performance Goal Orientation	Goal Failure	Life satisfaction	Self-licensing
			Harmony control	Sedentary Activity	High-Tech	Subjective goal control	Ease of goal disengagement	Life Purpose	self-cleansing
			Realistic control belief	Physical Symptoms	Heterogenoues and Stimulating Experiences in Life	Effort	Attainability Change	Self-Efficacy
			Meritocratic causal conceptions about SES	Cognitive problems	Parental accomodative coping	Goal commitment	Time since setback	Self Affirmation
			Percieved Control	communication problems	Mother-child relationship	Exploration in breadth	suffering at setback	Future Time Perspective
			Causal attributions - controllability	Over parenting	Satisfaction with work	Ruminative exploration	Centrality of Event	growth mindset
			Causal attributions - stability	Need for parental approval	Satisfaction with family	Persistence	Reconsideration of commitment	Destiny mindset
				migrant family	Opportunities work	Task-based coping	Coping - avoidance	Psychological Wellbeing
				relocation	Opportunities family	Career calling	Career goal discrepancy	Mastery
					Average social support partners	Career goal confidence	Career distress	Self-compassion
					Average social support satisfaction	Implicit achievement motives	pervasive errors	Non-judgment
					Physical Activity	Explicit achievement motives	Goal Difficulty	Interoception
					number of mother tongues	Grade aspiration	Career Barriers	Acceptance
					multilingualism	Perceived employability	Self-referenced career goal discrepancy	Nonattachment
					multilingual strength	Career adaptability	Parent–child negative career goal discrepancy	Decentreing
					language switching	Percieved Internal Marketability	self-referenced career distress	Perceived need for innovation
					Wellbeing	Percieved External Marketability	parent-referenced career distressed	Divergent Thinking and Imaginativeness
					Number of languages	Behavioural activation/problem solving Intervention	self-referenced career regret	Abstract Thinking
					Cultural Frame Switching	Career goals	parent-referenced career regret	Willingness to Forgive Others
					Alternative thinking styles	Consistency	Alternative vs Current Goal Value	Empathy
					hybrid thinking style	Perseverence	Career Plateau	Self-protection work
					engagement with cultures		Goal performance difference	Self-protection family
					contact with cultures		Conditinal goal setting	Curiosity
					number of cultures			Flexibility
					siblings			Planned Happenstance general factor
					preparation for age-related change			Self control
					Degree of Multilingualism			self-awareness
					Executive Function			Grit
					Peer informational support			Active Coping
					Peer emotional support			Conscientiousness
					Faculty informational support
					Faculty emotional support
					Parental informational support
					Parental emotional support
					Faculty informationa lsupport

## Sheet: Included Studies ST-5
	Selected Report	Study Number	n	Mean Age	Gender (% Female)	Country	Population	Goal Adjustment Measures	Individual Antecedent	Goal Outcome	Functional Outcome	Wellbeing Outcome	Quality Rating
	Abraham, 1993	1	224	50	46		Middle Age	Flexible Goal Adjustment		Career Satisfaction	Job Enthusiasm		0.681818
	Alberts, 2002	1	74	70.2	100	USA	Arthritis	Custom Scale	Illness-Related Goal Striving Interference				0.909091
	Albrecht et al., 2017	1	883	40.46	52.21		General Population	Purchase Abandonment	Stress/Stressful Events				0.75
									Motivation
		2	501	33.45	56.89		General Population	Purchase Abandonment	Stress/Stressful Events
									Motivation
		3	189	33.84	72		General Population	Purchase Abandonment	Stress/Stressful Events
									Motivation
	Allen et al., 2021	1	1670	84.3	0	USA	Elderly	Goal Adjustment Scale					1
	Arends et al., 2013	1	305	62.25	62	Netherlands	Polyarthritis	Goal Adjustment Scale; Flexible Goal Adjustment				Fatigue	1
												Anxiety	0.909091
												Depression
												Purpose In Life
												Positive Affect
	Asano et al., 2014	1	233	20.54	61	Japan	Student	Japanese Goal Disengagement And Reengagement Scale	Negative Resignation Orientation		Program Participation		0.590909
									Positive Resignation Orientation				0.590909
	Bahrami et al., 2017	1	156	45	69	Iran	Cancer	Goal Adjustment Scale	Neuroticism			Life Satisfaction	0.454545
									Extraversion			Quality Of Life
									Openness
									Agreeableness
									Conscientionusness
	Bailly et al., 2012a	1	670	74.2	57.2	France	Elderly	Flexible Goal Adjustment	Negative Life Events			Locus Of Control	0.954545
	Bailly et al., 2012b	1	384	74.34	55.21	France	Elderly	Flexible Goal Adjustment				Life Satisfaction	0.772727
												Depression
	Barlow et al., 2022	1	184	72	52	Canada	Elderly	Goal Adjustment Scale	Negative Affect			Depression	1
									Anger
									Stress/Stressful Events
									Cortisol
	Barlow et al., 2024	1	226	48.8	50	Canada	Couples	Goal Adjustment Scale			Relationship Satisfaction		0.954545
	Bauer, 2004	1	150		53	Canada	General Population	Goal Adjustment Scale	Number Of Unattainable Goals			Negative Affect	0.772727
												Positive Affect
												Stress
												Depression
	Bernardo et al., 2018	1	246	35.4	61	Phillipines	Migrants	Goal Attainment Strategies Scale	Socioeconomic Status	Goal Progress/Performance			0.818182
									Luck
	Bernardo et al., 2022	1	249	35.41	61.2	Phillipines	Migrants	Goal Attainment Strategies Scale	Culture Detachment				0.909091
	Bieleke et al., 2022	1	323	39	42		General Population	Goal Adjustement Scale	Self Control				0.863636
									Implementation Intentions/Mcii
									Boredom Proneness
									Boredom Escape
		2	97	24	85	Germany	Student		Self Control			Anxiety
									Implementation Intentions/Mcii			Depression
									Boredom Proneness
									Boredom Escape
	Bock et al., 2018	1	7116	63.5	49.9	Germany	Middle Age	Flexible Goal Adjustment			Health Care Use		0.909091
	Boerner, 2004	1	107	67.64	65	USA	Visual Deficit	Flexible Goal Adjustment				Depression	0.818182
												Social Dysfunction
	Bogdanoff, 2005	1	100	70.9	63	USA	Hearing Loss	Flexible Goal Adjustment			Adjustment To Hearing Loss	Negative Affect	0.727273
												Positive Affect
												Life Satisfaction
	Borkoles et al., 2018	1	32	20.5	0	UK	Athletes	Resignation/Withdrawl Scale	Personality				0.875
	Boudrenghien et al., 2012	1	357	19.29	55	Belgium	Student	Behavioral Observation; Goal Adjustment Scale				Depression	0.863636
												Self-Mastery
	Brandtstadter & Renner, 1990	1	206	34.4	47			Flexible Goal Adjustment	Depression				0.318182
									Life Satisfaction
									Optimism
									Action Orientation
									Personality
									Depressive Outlook
									Control Beliefs
	Brun de Pontet, 2004	1	140		46	Canada	Business Owners	Goal Adjustment Scale				Depression	1
												Life Satisfaction
												Physical Health Problems
												Intrusive Thoughts
												Regret Related Emotions
	Buchinger et al., 2024	1	562	24.805	70.11	Germany	General Population	Negative average goal importance				Life Satisfaction	0.916667
												Mental Health
												Positive Affect
												Negative Affect
												Loneliness
	Brun de Pontet, 2008	1	67	61.64	8.55	Canada	Business Owners	Goal Adjustment Scale		Goal Progress/Performance	Retirement Expectations		0.772727
	Burr, 2006	1	385	59.18	53.8	Canada	Retirees	Goal Adjustment Scale			Benevolence		0.954545
											Universalism
											Power
											Value Of Achievement
	Cappeliez & Robitaille, 2010	1	493	70.31	61.1	Canada	Middle Age/Elderly	Flexible Goal Adjustment	Boredom Reduction			Anxiety	0.818182
									Death Preparation			Life Satisfaction
									Identity			Depression
									Problem Solving
									Intimacy Maintenance
									Bitterness Revival
	Castonguay et al., 2014	1	121	55.53	100	Canada	Cancer	Goal Adjustment Scale				Stress	0.863636
	Catunda et al., 2017	1	196	49.07	21.4	France	Hiv	Flexible Goal Adjustment	Illness Perception			Quality Of Life	0.681818
	Chan, 2022	1	300	22.4	44	China	Athletes	Goal Adjustment Scale	Career Barriers	Career Planning			0.590909
									Goal Optimization
	Chang & Lee, 2020	1	276		40.86	South Korea	Student	Goal Adjustment Scale	Socially Prescribed Perfectionism		Academic Burnout		0.863636
	Chiesa et al., 2024	1	294		43.9	Italy	Student	Goal Adjustment Scale	Accomodative Coping				0.818182
									Perceived employability
									Career adaptability
	Chistopolskaya et al., 2020	1	537	26.96	73	Russia	General Population	Suicidal Narrative Inventory (Goal Disengagement/Reengagement Subscales)				Suicide	0.454545
	Cho et al., 2022	1	62			USA	Stroke	Optimization In Primary And Secondary Control (Disengagement Subscale)		Goal Progress/Performance	Arm Motor Status		0.821429
											Program Satisfaction
	Cho, 2020	1	124	61.44	27.42	USA	Stroke	Optimization Of Primary And Secondary Control Scale (Disengagement + Reengagement Subscales)		Motivation	Program Satisfaction		0.642857
	Cho et al., 2023	1	62	62.44	27	USA		Optimisation In Primary And Secondary Control Scale			Arm Motor Status		0.678571
	Cho, 2024	1	280	19.93	68.7	USA	Student	OPS scale	Peer informational support				0.909091
									Peer emotional support
									Faculty informational support
									Faculty emotional support
		2	403	19.58	56.5	USA	Student	OPS scale	Parental informational support
									Parental emotional support
									Peer informational support
									Peer emotional support
									Faculty emotional support
									Faculty informationa lsupport
	Choi & Kim, 2021	1	51		53.94	Korea	Student	Goal Revision	Value Orientation	Motivation			0.928571
									Self Concept
									Goal Reflection
	Coffey et al., 2014a	1	64	63.56	17.2	Ireland	Physical Disability	Flexible Goal Adjustment			Disability	Quality Of Life	0.909091
	Coffey et al., 2014b	1	98	62.59	19.4	Ireland	Physical Disability	Flexible Goal Adjustment				Positive Affect	0.954545
												Negative Affect	0.954545
	Coffey, 2012	1	62	63.31	16	Ireland	Amputation	Flexible Goal Adjustment			General Adjustment To Limb Loss	Negative Affect	0.954545
											Social Adjustment To Limb Loss	Depression
											Functional Adjustment To Limb Loss	Positive Affect
												Quality Of Life
	Cornelius, 2024	1	97	41.32	60	Unspecified	Online	Behavioural observation	Goal performance difference				0.772727
									Causal attributions - controllability
									Causal attributions - stability
									Self-Efficacy
	Copková., 2022	1	132	22.76	76.4		General Population	Goal Adjustment Scale	Self-Licensing				0.678571
									Self-Cleansing
	Corrigan, 2019	1	44	26.84	73	UK	Depression	Goal Adjustment Scale	Depression				0.863636
	Crane et al., 2010	1	55	27		UK	General Population	Goal Adjustment Scale	Mindfulness				0.75
	Creed & Blume, 2013	1	186	19.72	76.9		Student	Goal Adjustment Scale		Conditional Goal Setting			0.818182
										Career Satisfaction
										Career Distress
										Career Planning
	Creed & Hood, 2014	1	181	21.79	74	Australia	Student	Goal Adjustment Scale		Career Exploration			0.772727
										Career Distress
										Career Planning
	Creed et al., 2016	1	213	19.9	65	Australia	Student	Goal Adjustment Scale	Assimilative Coping	Career Exploration			0.818182
										Career Calling			0.818182
	Darlington et al., 2007	1	80	60.9	51	Netherlands	Stroke	Flexible Goal Adjustment	Neuroticism			Quality Of Life	0.909091
	Davis et al., 2010	1	99	31.87	100	USA	People Seeking Fertility Treatment	Goal Adjustment Scale				Depression	0.863636
												Anxiety
												Positive Affect
												Negative Affect
												Purpose In Life
												Illness Uncertainty
												Percieved Stigma
	Dempsey et al., 2022	1	168	27.41	85		Bipolar	Flexible Goal Adjustment				Hypermanic Personality	0.954545
	Dhingra et al., 2016	1	1809	24.05	73.69		Student	Goal Adjustment Scale				Suicide Ideation	0.863636
	Dickson et al., 2021	1	54	37.09	80.8	Australia	General Population	Flexible Goal Adjustment				Positive Subjective Wellbeing	0.909091
	Dickson et al., 2023	1	297	35.22	78.5	Australia	General Population	Flexible Goal Adjustment		Goal Progress/Performance		Psychological Functioning	0.863636
	Dunne et al., 2011	1	135	71.65	53	Canada	Elderly	Goal Adjustment Scale		Persistence	Disability	Depression	0.909091
	Dunne, 2006	1	215	72.41	52	Canada	Elderly	Goal Adjustment Scale				Negative Affect	0.818182
	Dutt et al., 2018	1	423	62.94	64	Germany	Middle Age	Flexible Goal Adjustment	Age-Related Losses		Age-Related Losses	Depression	0.863636
									Age-Related Gains		Age-Related Gains
	Dutt et al., 2016	1	355	64.04	65		General Population	Flexible Goal Adjustment	Age-Related Losses				0.909091
									Age-Related Gains
	Eddington et al., 2015	1	49	37.88	83.67	USA	Depression	Goal Adjustment Scale	Psychotherapy Success				0.928571
	Eddington et al., 2016	1	55	36.5	78.6	USA	Depression	Goal Adjustment Scale	Optimism				0.772727
	Eddington, 2014	1	138	18.65	82	USA	Student	Goal Adjustment Scale				Depression	0.954545
											Adaptive Coping
											Maladaptive Coping
	Esteve et al., 2018	1	237	52	81	Spain	Pain	Goal Adjustment Scale; Flexible Goal Adjustment	Negative Affect	Persistence	General Avoidance	Negative Affect	0.681818
									Positive Affect		Pain Avoidance	Positive Affect
									Pessimism		Energy
									Optimism		Activity Avoidance
											Pain Reduction
	Fink, 2019	1	435	19.9	72	Canada	Student	Goal Adjustment Scale	Optimism			Positive Subjective Wellbeing	0.909091
												Negative Subjective Wellbeing
	Fiske et al., 2013	1	50	74.5	60.4	USA	Elderly	Compensatory Secondary Control (Disengagement Subscale)				Depression	0.909091
												Suicidality
	Frazier et al. , 2007	1	590	44.59	74	USA	General Population	Flexible Goal Adjustment			Social Relationships	Autonomy	0.727273
												Environmental Mastery	0.727273
												Personal Growth	0.727273
												Purpose In Life	0.727273
												Self-Acceptance	0.727273
	Gange et al., 2011	1	117	61.64	9	Canada	Business Owners	Goal Adjustment Scale		Retirement Expectation			0.818182
										Predicted Retirement Date
										Goal Progress/Performance
	Garnefski et al., 2010	1	67	47.84	56.72	Netherlands	Visual Deficit	Goal Obstruction Questionnaire				Depression	0.818182
	Garnefski & Kraaij, 2010	1	88	55.95	19	Netherlands	Heart Disease	Goal Obstruction Questionnaire				Depression	0.818182
	Garnefski & Kraaij, 2012	1	119	59.68	59.7	Netherlands	Hearing Loss	Goal Obstruction Questionnaire				Depression
												Anxiety
	Garnefski et al., 2009a	1	88	67.61	25	Netherlands	Peripheral Arterial Disease	Goal Obstruction Questionnaire				Depression	0.863636
	Garnefski et al., 2009b	1	139	56.39	18	Netherlands	Heart Disease	Goal Obstruction Questionnaire				Depression	0.863636
	Garroway, 2015	1	139	64.25	54	USA	Parkinsons	Flexible Goal Adjustment				Depression	0.909091
												Apathy
												Quality Of Life
												Life Satisfaction
	Ghassemi et al., 2017	1	207	21	70	Switzerland	Student	Behavioral Observation	Action Crisis				0.818182
									Goal Desirability
									Attainment Expectency/Goal Attainibility
												Life Satisfaction
	Goossens et al., 2010	1	89	38	43	Netherlands	Pain	Flexible Goal Adjustment				Self-Discrepency	0.909091
												Depression
												Anxiety
	Greve & Thomsen, 2016	1	237	55.43	75.9	Germany	General Population	Flexible Goal Adjustment	Free Play In Childhood		Social Relationships		0.818182
											Offspring
	Greve et al., 2014	1	134	32.98	69.4	Germany	General Population	Flexible Goal Adjustment	Free Play In Childhood		Social Relationships		0.545455
	Greve et al., 2021a	1	148		65	Germany	General Population	Flexible Goal Adjustment				Self-Esteem	0.863636
												Life Satisfaction
	Greve et al., 2021b	1	119	36.4	64.7	Germany	General Population	Flexible Goal Adjustment	Multilingualism				0.727273
	Greve et al., 2024	1	119	36.4		Germany	Online	Flexible Goal Adjustment	Multilingualism				0.727273
									Executive Function
	Grumer et al. , 2013	1	2537	32.64	55.7	Germany	General Population	Control Strategies Of Disengagement				Life Satisfaction	0.818182
												Depression
	Gživnová & Kohútová, 2024	1	318	23.09	76.7	Slovakia	General Population	Goal Adjustment Scale	Active Coping				0.681818
									Extraversion
									Agreeableness
									Conscientiousness
									Neuroticism
									Openness
	Haase et al., 2012	1	498	27		Germany	Student	Compensatory Secondary Control (Disengagement Subscale)		Career Satisfaction	Social Relationships	Life Satisfaction	0.863636
												Partnership Satisfaction
												Positive Affect
												Depression
												Autonomy
												Purpose In Life
	Haase et al., 2013	1	262	52.7			General Population	Flexible Goal Adjustment	Goal Optimization		Social Relationships	Life Satisfaction	0.590909
												Autonomy
												Environmental Mastery
												Personal Growth
												Purpose In Life
												Self-Acceptance
		2	223	58.3			General Population	Flexible Goal Adjustment	Goal Optimization		Social Relationships	Autonomy
												Environmental Mastery
												Personal Growth
												Purpose In Life
												Self-Acceptance
	Haase et al., 2021	1	124	22.85	62.1	Canada	Student	Goal Adjustment Scale	Positive Affect				0.954545
									Life Satisfaction
									Life Purpose
									Negative Affect
		2	257	27.12	67.7	Germany	Student	Goal Adjustment Scale	Positive Affect
									Life Satisfaction
									Life Purpose
									Depression
									Autonomous Motives
	Hajek & Konig, 2017	1	3315	64.7	49.2	Germany	Middle Age	Flexible Goal Adjustment				Depression	0.818182
	Hajek & Konig, 2021	1	14222	62.8	49.09	Germany	Middle Age	Flexible Goal Adjustment				Life Satisfaction	0.863636
												Positive Affect
												Negative Affect
	Halkjelsvik, 2015	1	131			USA	General Population	Behavioral Observation	Disinhibition				0.884615
									Drug Use Inclination
		2	112			USA	General Population	Behavioral Observation	Disinhibition
									Drug Use Inclination
		3	38			USA	General Population	Behavioral Observation	Disinhibition
									Drug Use Inclination
		4	30			USA	General Population	Behavioral Observation	Disinhibition
									Drug Use Inclination
		5	20			USA	General Population	Behavioral Observation	Disinhibition
									Drug Use Inclination
		6	222			USA	General Population	Behavioral Observation	Disinhibition
	Hamm et al. , 2020	1	732	57	50	USA	Elderly	Custom Scale			Memory		1
											Executive Function
	Hamm et al., 2022	1	292	44.99	50	USA	General Population	Goal Adjustement Scale				Stress	0.954545
												Depression
												Life Satisfaction
												Purpose In Life
	Hamm et al., 2023	1	293	45	50	USA	General Population	Goal Adjustment Scale	Controllability				0.863636
	Hanssen et al., 2015	1	254	35.31	69	Netherlands	General Population	Flexible Goal Adjustment	Optimism			Positive Subjective Wellbeing	0.863636
												Depression
												Anxiety
												Physical Health Problems
	Haratsis et al., 2015a	1	236	22	75		Young Adult	Goal Adjustment Scaleflexible Goal Adjustment				Life Satisfaction	0.863636
	Haratsis et al., 2015b	1	486	21.72	74	Australia	Young Adult	Goal Adjustment Scale	Assimilative Coping				0.863636
									Accomodative Coping
									Attainment Expectency/Goal Attainibility
									Optimism
									Locus Of Control
									Goal Importance
									Goal Sutability
	Haratsis et al., 2016	1	204	26	79		Young Adult	Flexible Goal Adjustment		Goal Progress/Performance		Life Satisfaction	0.818182
										Goal Optimism
	Hartanto et al., 2020	1	377	57.69	55.26	USA/Japan	General Population	Goal Adjustment Scale				Physical Health Problems	0.954545
	Hatzigeorgiadis, 2006	1	24	20.3	0		Student	Behavioral Disengagement	Attainment Expectency/Goal Attainibility				0.857143
	Heinitz et al., 2018	1	592	49.43	47	Germany	Middle Age	Flexible Goal Adjustment	Optimism			Positive Subjective Wellbeing	0.954545
									Self-Efficacy			Depression
									Hope
	Henderson et al., 2007	1	183		42.62	Germany	Student	Behavioral Observation	Mcii/Implementation Intentions				0.714286
									Goal Intention
									Performance Decline
									Performance Decline
	Henselmans et al. , 2011	1	517	50	100		Cancer	Flexible Goal Adjustment				Depression	0.576923
												Percieved Personal Control
	Herrmann et al., 2014	1	283	23.5	80.57		Student	Disengagment Thoughts	Action Crisis				0.68
	Herrmann et al., 2019	1	190	25.96	71.58	Switzerland	Student	Goal Adjustment Scale		Goal Relevant Resources	Symptoms Of Illness	Life Satisfaction	0.84
												Positive Affect
	4	2	186	20.94	68.28	Switzerland	Student	Goal Adjustment Scale		Goal Relevant Resources	Symptoms Of Illness	Life Satisfaction
												Positive Affect
	Heyl et al., 2007	1	751	71.05	49.5	Germany	Visual Deficit	Flexible Goal Adjustment				Positive Affect	0.72
												Negative Affect
	Hoet, 2014	1	135	18.77	84	USA	Student	Goal Adjustment Scale				Depression	0.818182
												Fatigue
												Energy
												Anxiety
	Holding et al., 2017	1	425	20.2	76	Canada	Student	Goal Adjustment Scale		Action Crisis			0.72
	Holding et al., 2022	1	353	21.18	82	USA	Student	Disengagement Progress	Action Orientation				0.863636
									Goal Adjustment Capacity
									Optimism
									Time Disengaging
									Goal Importance
									Disengagement Challenge
									Autonomous Motives
									Controlled Motives
									Inaction Crisis
									Prior Disengagement Progress
		2	446	37.17	52	USA	General Population	Disengagement Progress	Autonomous Motives
									Controlled Motives
									Inaction Crisis
									Prior Disengagement Progress
									Goal Adjustment Capacity
									Time Disengaging
									Goal Importance
									Disengagement Challenge
	Holton et al., 2024	1	31	25	61.29	England	Student	Behavioral Observation	Alternative vs Current Goal Value				0.884615
	Hrabluik, 2009	1	323	44	18	Canada	Police Officers	Goal Adjustment Scale	Perfectionism	Goal Progress/Performance		Emotional Exhaustion	0.772727
	Hu et al., 2017a	1	409	19.03	58.4	China	Student	Goal Adjustment Scale; Downward Goal Revision Scale	Stress/Stressful Events				0.72
									Negative Feedback
	Hu et al., 2017b	1	184	19.44	78	Australia	Student	Goal Adjustment Scale	Negative Feedback				0.72
									Growth Mindset
									Destiny Mindset
	Hu et al., 2019	1	244	19.28	73	China	Student	Goal Adjustment Scale; Downward Goal Revision Scale	Socioeconomic Status				0.72
									Self-Efficacy
									Negative Feedback
	Hubley et al., 2022	1	226	36	13	USA	General Population	Goal Adjustement Scale		Goal Rumination		Life Satisfaction	1
										Effort		Stress
										Commitment		Depression
												Anxiety
	Huning, 2009	1	363		51.2	USA	Student	Behavioral Disengagement	Performance Goal Orientation	Self-Handicapping	Executive Function	Rumination	0.772727
										Procrastination
	Ivanova & Tornikoski, 2022	1	2242		39	Multiple	Business Owners	Behavioral Observation	Action Crisis				0.772727
	Jawahar & Shabeer, 2021	1	344		61	Pakistan	Faculty	Goal Adjustment Scale	Negative Feedback				0.72
									Planning
									Psychological Wellbeing
		2	253		30.1	Pakistan	Managers	Goal Adjustment Scale	Negative Feedback
									Planning
									Psychological Wellbeing
	Jobin & Wrosch, 2016	1	131	71.94	54	Canada	Elderly	Goal Adjustment Scale				Depression	0.84
												Cold Symptoms
	Kappes & Bermeitinger, 2016	1	45	42.18	77	Germany	Student/Elderly	Flexible Goal Adjustment				Emotion Regulation	0.653846
		2	80	44.44	71.18	Germany	Student/Elderly	Flexible Goal Adjustment				Emotion Regulation
	Kappes & Greve, 2024	1	433	28.9	50	Multiple	General Population	Goal Adjustment Scale				Self-Blame	0.590909
								Flexible Goal Adjustment				Acceptance
												Rumination
												Positive Refocusing
												Refocusing on planning
												positive reappraisal
												putting into perspective
												catastrophizing
												blaming others
												General self-efficacy
												Self-esteem
												Positive Affect
												Negative Affect
												Life Satisfaction
	Kappes & Thomsen, 2020	1	41	32.65		Germany	Couples	Behavioral Observation	Partner Behavior				0.892857
	Kappes et al., 2023	1	65	30.71	84.5	Germany	General Population	Behavioral Observation	Autonomous Motives				0.75
									Controlled Motives
	Khan,Tang & Joshi, 2014	1	943	43	37.3		Business Owners	Psed Ii Variable Ba50³	Motivation				0.954545
									Employment Status
									Entrepreneurial Experience
									Available Technologies
									R&D Spending
									High-Tech Use
									Perceived Need For Innovation
									Goal Commitment
									Self-Efficacy
									Competition Intensity
	Kleine et al., 2023	1	649	39.62	55.78	UK	Business Owners	Custom Scale	Challenge Appraisals				0.772727
									Threat Appraisals
	Koch & Greve, 2024	1	348	52.86	50.9	Germany	General Population	Flexible Goal Adjustment	Number of languages				0.636364
									Language Switching
									Multilingualism
									Cultural Frame Switching
									Alternative thinking styles
									hybrid thinking style
									engagement with cultures
									contact with cultures
									number of cultures
									migrant family
									siblings
									relocation
	Koch et al., 2023	1	4335	16.4	48.67	Germany	Student	Flexible Goal Adjustment	Number Of Mother Tongues				0.863636
									Multilingualism
									Multilingual Strenght
									Language Switching
	Koch et al., 2025	1	4335			Germany	Student	Flexible Goal Adjustment	Multilingualism				0.818182
									Language Switching
									Number of languages
	König, van Eerde & Burch, 2010	1	54		46.3	Switzerland	General Population	Custom Scale	Unplanned Tasks	Goal Progress/Performance		Positive Subjective Wellbeing	0.772727
									Underestimating Time
	Koppe & Rothermund, 2017	1	68	40.62	73.08	Germany	Depression	Behavioral Observation	Depression				0.666667
	Kotter-Gruhn et al., 2009	1	168	45.2	100	Germany	Fertility	Goal Adjustment Scale				Life Satisfaction	0.76
												Positive Subjective Wellbeing
	Kraaij & Garnefski, 2012	1	176	17	68	Netherlands	Adolescent/Chronic Medical Condition	Adolescence Goal Obstruction Questionnaire				Depression	0.76
	Kraaij & Garnefski, 2015	1	78	19.49	65	Netherlands	Diabetes	Adolescent Goal Obstruction Questionnaire				Depression	0.76
	Kraaij et al., 2008a	1	104	50	0	Netherlands	HIV	Goal Obstruction Questionnaire				Personal Growth	0.56
	Kraaij et al., 2008b	1	104	50	0	Netherlands	HIV	Goal Obstruction Questionnaire				Depression	0.72
												Anxiety
	Kraaij et al., 2009	1	83	45	71		Fertility	Goal Adjustment Scale				Positive Affect	0.6
												Negative Affect
	Kraaij et al., 2010	1	139	35	78		Fertility	Goal Obstruction Questionnaire				Depression	0.84
												Anxiety
	Kranz et al., 2010	1	150	49	62.7	Germany	Chronic Pain	Flexible Goal Adjustment			Pain Willingness		0.76
											Functionning In Daily Life
	Kubicek et al., 2011	1	1532	65		USA	Retirees	Flexible Goal Adjustment				Psychological Functioning	0.8
												Depression
	Lechner et al., 2015	1	2089	32.3	46	Poland	Working Adults	Control Strategies Of Disengagement (Goal-Distancing)	Religiosity				0.72
	Leipold & Loepthien, 2025	1	399	55.51	50	Germany	Online	ACCO-5	preparation for age-related change				0.818182
	Leipold et al., 2023	1	305	54.73	49.8	Germany	General Population	Acco-5 (Goal Detatchment Scale)				Psychological Functioning	0.772727
												Life Satisfaction
	Liu et al., 2023	1	377	50.52	61.3	China	Employees	Custom Scale		Financial Retirement Planning			0.727273
										Health Retirement Planning
										Leisure Retirement Planning
										Career Planning
	Liu et al., 2024	1	377	50.52	61.3	China	Elderly	Custom Scale			Retirement Planning - financial		0.818182
											Retirement Planning - health
											Retirement Planning - leisure
											Retirement Planning - work
	Loidl & Leipold, 2019	1	702	50.98	48.6	Germany	General Population	Flexible Goal Adjustment				Positive Subjective Wellbeing	1
												Resilience
		2	321	52.17	55.8	Germany	General Population	Flexible Goal Adjustment		Goal Related Strain		Life Satisfaction
										Goal Valence Reduction		Depression
		3	240	53.34	50	Germany	General Population	Flexible Goal Adjustment	Subjective Goal Control	Goal Valence Reduction		Positive Subjective Wellbeing
										Goal Related Strain		Life Satisfaction
												Depression
												Resilience
	Lyons et al., 2024	1	284	56.1	100	USA	Chronic Medical Condition	Goal Adjustment Scale	Behavioural activation/problem solving intervention				1
	Ma et al., 2025	1	345	85.34	53.5	China	Elderly	Control strategy questionnaire				Quality of Life	0.772727
	Mahlo & Windsor, 2021	1	623	48.78	61.5	USA	General Population	Flexible Goal Adjustment	Mindfulness				0.954545
									Non-Judgment
									Interoception
									Acceptance
									Nonattachment
									Decentreing
	Majestic & Eddington, 2019	1	102	52.81	67.7	USA	Caregivers	Goal Adjustment Scale	Caregiver Burden			Depression	0.863636
												Depression
												Anxiety
												Anxiety
												Stress
												Stress
	Majestic, 2016	1	102	52.81	67.6	USA	Caregivers	Goal Adjustment Scale				Depression	0.772727
												Stress
												Anxiety
												Psychological Distress
	Martinez-Gonzales et al., 2021	1	414	20.61	50.5	Spain	Athletes	Goal Adjustment Scale	Autonomous Motives				0.772727
									Controlled Motives
	Mayer et al., 2022	1	214	26.54	70		General Population	Behavioral Observation		Goal Value			0.607143
										Goal Relevant Resources
										Goal Related Strain
										Goal Interference
										Opportunity Cost
										Goal Regret
	Messay & Marsland, 2015	1	90	19.24	59.3	USA	Young Adult	Goal Disengagement And Goal Reengagement Scale		Persistence		Positive Affect	0.833333
												Positive Affect
	Miller, 2015	1	322	24.8	81	Scotland	Student	Goal Adjustment Scale			Positive Problem Orientation		0.818182
											Negative Problem Orientation
											Rational Problem-Solving
											Impulsivity/Carelessness Style Problem Solving
											Avoidance
	Miller, 2015	1	220	23.31	82.3	Scotland	Student	Goal Adjustment Scale				Suicide Ideation
	Miyagawa et al., 2018	1	177	19.3	51.4	Japan	Student	Goal Adjustment Scale	Self-Compassion			Negative Affect	0.727273
									Self-Compassion
									Time Since Setback
									Suffering At Setback
									Effort
	Munk, 2013	1	264	33.82	100	USA	Fertility	Adjustment Scale				Depression	0.818182
	Neely et al., 2009	1	203		30.4	USA	Student	Goal Adjustment Scale				Positive Subjective Wellbeing	0.863636
		2	271		80.8	USA	Student	Goal Adjustment Scale				Positive Subjective Wellbeing
	Neff et al., 2015	1	51	40.41	78.4	USA	Parents Of Autistic Children	Goal Adjustment Scale (Reengagement Subscale)	Self-Compassion				0.954545
	Neter & Goren, 2017	1	193	35	100	Israel	Fertility	Goal Adjustment Scale	Centrality Of Event			Psychological Distress	1
												Positive Subjective Wellbeing
	Neter et al., 2009	1	101	41.21	69	Israel	Multiple Sclerosis	Goal Adjustment Scale	Identity			Illness Intrusiveness	0.909091
									Timeline			Depression
									Consequences			Anxiety
									Controllability			Purpose In Life
	Nicholls et al., 2016	1	212	18.96	49.5	UK/Australia	Athletes	Goal Disengagement And Goal Reengagement Scale				Positive Subjective Wellbeing	0.909091
												Challenge	0.909091
												Threat	0.909091
	North et al., 2014	1	50	59.65	44.9	USA	General Population	Coded Interview				Happiness	0.708333
		2	101	38.45	74	USA	General Population	Goal Reengagement Scale				Happiness
												Depression
	Ntoumanis et al., 2014	1	66	20.52	36	UK	Athletes	Goal Adjustment Scale	Autonomous Motives				0.807692
									Controlled Motives
		2	79	20.78	38	UK	Athletes	Goal Adjustment Scale	Autonomous Motives
									Controlled Motives
									Shame/Embarrasment
									Rumination
									Realization Of Unattainability
	O'Connor & Forgan, 2007	1	255	22	78.03	UK	Student	Goal Adjustment Scale	Socially Prescribed Perfectionism			Suicide Ideation	0.772727
	O'Connor et al., 2009	1	200	35.3	57.4	UK	Suicide	Goal Adjustment Scale				Suicide Ideation	0.954545
	O'Connor et al., 2012	1	237	36.63	63.29	UK	Suicide	Goal Adjustment Scale				Self Harm	1
	Offerman et al., 2010	1	20	60.7	0	Netherlands	Cancer	Goal Adjustment Scale				Depression	0.545455
												Anxiety
		2	20	57.6	100	Netherlands	Head & Neck Cancer Partners	Goal Adjustment Scale				Depression
												Anxiety
	O’Dea, 2014	1	92	37.3	62	UK	Depression	Goal Adjustment Scale				Depression	0.875
												Positive Rumination Beliefs
												Negative Rumination Beliefs
	Pat et al., 2023	1	224	23.2	89.8	Hong Kong	Young Adults	Flexible Goal Adjustment				Rumination	0.636364
	Patel et al., 2014	1	2839			USA	Working Adults	Flexible Goal Adjustment		Persistence			0.909091
	Poderico et al., 2006	1	121	71.8	61.2	Italy	Elderly	Flexible Goal Adjustment	Task Coping		Cognitive Functioning		0.772727
									Avoidance Coping
	Praskova et al., 2013	1	195	18.95	73	Australia	Student	Goal Adjustement Scale		Goal Modification
		2	152	19.36	73	Australia	Student	Goal Adjustement Scale		Goal Modification
	Praskova et al., 2021	1	287	23.79	78	Australia	Student	Assimilation And Accommodation Scale (Accomodation Subscale)	Career Goal Discrepancy				0.818182
									Career Distress
									Career Calling
									Negative Feedback
									Career Goal Confidence
									Stress/Stressful Events
	S. Preiser et al., 2005	1	40	41	55	Germany	General Population	Flexible Goal Adjustment				Coping success	Insufficient Infromation
	Price-Lee, 2024	1	463	44.56	53.3	USA	Online	Goal Adjustment Scale			meaningful work		0.636364
											work calling	Life Satisfaction
											outside work calling
											Calling locus
	Raja et al., 2025	1	292	27	36	Pakistan	General Population	Goal Adjustment Scale	Career Plateau				0.727273
									Percieved Internal Marketability
									Percieved External Marketability
	Ramirez-Maestre et al., 2019	1	258	52	81	Spain	Chronic Pain	Goal Adjustement Scale; Flexible Goal Adjustment	Optimism		Pain	Rumination	0.863636
											Functionning In Daily Life	Purpose In Life
											Daily Living Impairments	Positive Subjective Wellbeing
	Rider Mundey et al., 2019	1	221		74.7	USA	Cancer	Goal Adjustement Scale				Delibarate Rumination	0.863636
												Personal Growth
	Riddell et al., 2022	1	261	32.42	46	USA/UK	General Population	Disengagement Coping	Threat Appraisals	Goal Progress/Performance			0.821429
									Challenge Appraisals
		2	391	37.58	58.8	USA/UK	General Population	Goal Adjustment Scale	Autonomous Motives	Persistence
									Controlled Motives	Goal Adjustment
									Mcii/Implementation Intentions
		3	432	38.95	50.93	USA/UK	General Population	Goal Adjustment Scale; Disengagement Coping; Behavioral Observation	Challenge Appraisals	Goal Progress/Performance
									Threat Appraisals	Goal Adjustment
									Autonomous Motives
									Controlled Motives
									Mcii/Implementation Intentions
	Riddell et al., 2023	1	103	33.4	85	UK/Australia	Parents	Disengagement Coping; Goal Adjustment Scale	Autonomous Motives	Goal Progress/Performance			0.954545
									Controlled Motives	Intergoal Facilitation
									Implementation Intentions/Mcii	Goal Interference
	Riddell et al., 2024	1	364	39.78	67.86	UK	Online	Goal Adjustment Scale	Autonomous Motives			Psychological need satisfaction	0.928571
									Controlled Motives			Psychological need frustration
									MCII/implementation intentions
	Rivers, 2014	1	99	31.6	100		Fertility	Goal Adjustment Scale	Optimism			Negative Affect	0.75
									Mastery			Anxiety
												Depression
												Stress
	Robertson, 2025	1	88	43.88	68.2	Unspecified	Online	Behavioural Observation				Prolonged grief disorder	0.5
	Ruhs et al., 2017	1	246	40.5	57.7	Germany	General Population	Flexible Goal Adjustment Scale				Depression	0.818182
	Sahdra et al., 2021	1	10957	15.65	52	Germany	Student	Flexible Goal Adjustement			German Reading Skills	Life Satisfaction	0.954545
											Mathematic Reading Skills
											English Skills
	Salimi et al., 2023	1	319	28.24	47	Iran	Visual Deficit		Flexible Goal Adjustment	Goal Adjustment			0.863636
										Self-Regulatory Success
										Career Satisfaction
	Sasiela, 2020	1	134	20	82	USA	Student	Behavioral Observation	Depression				0.5
									Attainment Expectency/Goal Attainibility
									Goal Importance
									Goal Failure
									Ease Of Goal Disengagement
									Attainability Change
	Sasiela, 2024	1	310		59	USA	Online	Goal Adjustment Scale	Action crisis			Depression	0.590909
								Behavioral Observation
		2	116		59	USA	Student	Goal Adjustment Scale	Goal importance
									Attainment Expectency/ Goal Attainibility
									Conditinal goal setting
											Pain Intensity
	Schroevers et al., 2008	1	108	53	63.69	Netherlands	Cancer	Goal Adjustement Scale				Rumination	0.909091
												Catastrophizing
												Positive Refocusing
												Positive Affect
												Negative Affect
	Schroevers et al., 2011	1	108	53	63.69	Netherlands	Cancer	Goal Adjustement Scale				Positive Psychological Changes	0.818182
												Negative Psychological Changes
	Schuz et al., 2009	1	2787	61.38	49.69	Germany	Middle Age/Elderly	Flexible Goal Adjustment				Life Satisfaction	0.681818
												Positive Affect
												Negative Affect
	Shane et al., 2013	1	419	20.48	67.3	USA	Student	Primary And Secondary Control Scale	Socioeconomic Status	Goal Progress/Performance			1
									Meritocratic Causal Conceptions About Ses
									Luck Causal Conceptions About Ses
	Shane, 2014	1	140	21.56	70.7	USA	Student	Optimization In Primary And Secondary Control Scale	Belief System	Goal Progress/Performance			0.818182
									Societal Beliefs	Career Goal Value
									Personal Agency Beliefs
		2	282	22.3	64.5	USA	Student	Optimization In Primary And Secondary Control Scale	Belief System	Goal Progress/Performance
									Societal Beliefs	Career Goal Value
									Personal Agency Beliefs	Career Goal Control
										Career Satisfaction
										Self-Regulatory Success
	Shipley, 2019	1	88	38	90	UK	Dieters	Goal Adjustment Scale	Self-Compassion			Uncontrolled Eating	0.863636
	Skarra, 2014	1	66	64.1	62	USA	Visual Deficit	Flexible Goal Adjustment			Adjustment To Vision Loss	Purpose In Life	0.625
	Skhirtladze, Luyckx & Schwartz, 2021	1	293	21.83	83	Georgia	Student	Optimization In Primary And Secondary Control	Exploration In Breadth				0.863636
									Ruminative Exploration
									Reconsideration Of Commitment
	Siltanen et al., 2019	1	186	84	56.3	Finland	Elderly	Flexible Goal Adjustmement				Perceived Autonomy In Outdoor Activities	0.727273
	Sisi et al., 2021	1	233	28.16	100	China	General Population	Flexible Goal Adjustement				Relationship Satisfaction	0.772727
	Smagula, Faulkner, Scheier, Tindle & Cauley, 2016	1	613	81.4	0	USA	Elderly	Goal Adjustment Scale			Daily Living Impairments	Depression	0.772727
											Daily Living Difficulty	Sleep Quality
	Smith & Ntoumanis, 2014	1	66	20.52	55	England	Athletes	Goal Adjustment Scale	Autonomous Motives				0.769231
									Controlled Motives
		2	79	20.78	62	England	Athletes	Goal Adjustment Scale	Autonomous Motives
									Controlled Motives
									Shame/Embarrasment
									Rumination
		3	54	20.78		England	Athletes	Goal Adjustment Scale	Autonomous Motives
									Controlled Motives
									Shame/Embarrasment
									Rumination
	Stark, 2000	1	129	75.2	73.2	USA	Elderly	Flexible Goal Adjustment				Self-Esteem	0.818182
												Depression
												Anxiety
	Sugimoto, 2025	1	450		49.78	Japan	Online	Goal Disengagement	Grit		Positive Relations	Depression	Insufficient Information
								Goal content adjustment	Consistency			Anxiety
								Goal level adjustment	Perseverence			Life Satisfaction
								strategy adjustment				Personal Growth
												Purpose in life
												Autonomy
												Self-Acceptance
												Env. Mastery
	Swindells et al., 2023	1	315	40.63	88.9	Australia	Chronic Pain	Flexible Goal Adjustment	Illness Perception			Psychological Functioning	0.909091
									Illness-Related Goal Striving Interference
	Thompson et al., 2013	1	103	57.2	100	USA	Cancer	Situational Disengagement; Situational Reengagement				Life Satisfaction	0.954545
												Purpose In Life
												Depression
												Intrusive Thoughts
	Thompson, Woodward & Stanton, 2011	1	47	33.13	100	USA	Fertility	Custom Scale				Depression	0.909091
												Intrusive Thoughts
												Positive States Of Mind
	Thomsen & Greve, 2013	1	535	12.6	48	Germany	Adolescents	Flexible Goal Adjustment	Divergent Thinking And Imaginativeness				0.863636
									Abstract Thinking
									Heterogenoues And Stimulating Experiences In Life
									Negative Life Events
									Willingness To Forgive Others
									Empathy
									Parental Accomodative Coping
									Mother-Child Relationship
	Thomsen et al., 2017	1	42	31.28		Germany	Couples	Behavioral Observation	Modelled Behavior				0.857143
	Tobin & Raymundo, 2010	1	163		90	USA	Student	Flexible Goal Adjustment	Causal Uncertainty				0.916667
									Causal Importance
									Harmony Control
									Controllability
									Realistic Control Belief
									Unrealitic Control Belief
									Optimism
									Pessimism
									Negative Affect
									Positive Affect
	Tolentino et al., 2013	1	289	18.64	57	Phillipines	Student	Flexible Goal Adjustment	Concern				0.727273
									Controllability
									Curiosity
									Confidence
									Adaptability
		2	495	31.71	56	Phillipines	General Population	Flexible Goal Adjustment	Concern
									Controllability
									Curiosity
									Confidence
									Adaptability
									Career Satisfaction
									Promotability
	Tolentino, 2015	1	298	18.64	57	Phillipines	Student	Flexible Goal Adjustment			Career Adaptability		0.909091
		2	495	31.71	56	Phillipines	Employees	Flexible Goal Adjustment		Career Satisfaction	Career Adaptability
											Promotability
	Tomasik, Silbereisen & Heckhausen, 2010	1	806	31.23	54	Germany	General Population	Compensatory Secondary Control	Demands Work				0.75
									Self-Protection Work
									Life Satisfaction
									Satisfaction With Work
									Satisfaction With Family
									Opportunities Work
									Demands Family
									Self-Protection Family
									Opportunities Family
	Tovel & Carmel, 2014	1	262	80.6	60	Israel	Elderly	Goal Management Scale				Sucessful Aging	0.727273
	Toyama, 2024	1	310	20.78	50	Japan	Student	Coping Strategies for	Grit				0.772727
								Difficult Goals Scale	Optimism
									Goal Importance
	Urbanaviciute, Kairys, Paradnik & Pociute, 2019	1	190	20.29	65	Lithuania	Student	Goal Adjustment Scale	Curiosity				0.818182
									Flexibility
									Persistence
									Optimism
									Risk Taking
									Planned Happenstance
	Van Bost et al., 2020	1	82	46.43	31.7	Netherlands	Brain Injury	Goal Adjustment Scale				Illness Acceptance	0.909091
												Quality Of Life (Physical)
												Life Satisfaction
	Van Bost et al., 2022	1	78	44.38	37	Netherlands	Brain Injury	Goal Adjustment Scale	Time Since Setback			Life Satisfaction	0.863636
									Cognitive Problems			Quality Of Life
									Self-Awareness
									Communication Problems
									Physical Symptoms
									Pervasive Errors
	Van Damme et al., 2016	1	117	41	64.1	Belgium	Multiple Sclerosis	Flexible Goal Adjustment				Anxiety And Depression	0.954545
												Quality Of Life
												Illness Acceptance
	Van Damme et al., 2019	1	97	44	67	Netherlands	Multiple Sclerosis	Goal Adjustment Scale		Goal Interference		Quality Of Life	0.909091
										Goal Managability		Anxiety
												Depression
	van Diemen et al., 2018	1	113	55.5	33.6	Netherlands	Spinal Injury	Flexible Goal Adjustment				Depression	0.818182
												Anxiety
	Van Lankveld et al., 2011	1	130	56.2		Netherlands	Spinal Injury	Flexible Goal Adjustment				Depression	0.863636
												Anxiety
												Illness Acceptance
												Helplessness
	Van Luenen et al., 2019	1	150		11.7	Netherlands	HIV	Goal Adjustment Scale	Psychotherapy Success				0.714286
	Vann et al., 2018	1	91	36.93	46.15		General Population	Disengagement Impulse	Action Crisis				0.642857
		2	92	39.85	46.15		General Population	Disengagement Impulse	Action Crisis
		3	91	37.78	50.98		General Population	Disengagement Impulse	Action Crisis
		4	122	34.49	44.27		General Population	Disengagement Impulse	Action Crisis
		5	286	35.62	49.51		General Population	Custom Behavioral Reengagement Scale; Custom Cognitive Reengagement Scale	Action Crisis
	Verschuren & Douilliez, 2022	1	175	35.49	68	Belgium	General Population	Goal Adjustment Scale; Flexible Goal Adjustment				Depression	0.818182
												Anxiety
												Life Satisfaction
	Visser et al. , 2014	1	213	58.97	42	Netherlands	Stroke	Flexible Goal Adjustment			Social Relationships	Subjective Wellbeing	0.954545
											Functionning In Daily Life	Physical Health Problems
	Vohs et al., 2013	1	52	31.54	36.54		Student	Goal Adjustment Scale	Self Affirmation				0.678571
	Von Blanckenburg et al., 2014	1	44	52.5	53.5	Germany	Cancer	Life Goals Questionnaire				Quality Of Life	0.863636
	Von Keyserlingk et al., 2022	1	231		65	USA	Student	Custom Scale	Goal Difficulty				0.772727
									Goal Importance
									Self-Efficacy
	Wen et al., 2023	1	273	20.29	49.1	China	Student	Goal Adjustment Scale	Over Parenting	Goal Progress/Performance			0.863636
									Need For Parental Approval
	Widyowati et al., 2024	1	315	19.52	76.5	Australia	Student	Downward Career Goal Revision Scale	Self-referenced career goal discrepancy				0.545455
									Parent–child negative career goal discrepancy
									self-referenced career distress
									parent-referenced career distressed
									self-referenced career regret
									parent-referenced career regret
	Wilton-Harding & Windsor, 2022	1	408	67.07	65.9	USA	Elderly	Goal Adjustment Scale	Age-Related Gains				0.954545
									Age-Related Losses
									Future Time Perspective
	Windsor & Wilton-Harding, 2025	1	361	67.07	66	USA	General Population	Goal Adjustment Scale	Age-related gains			Vitality	0.909091
									Age-related losses
	Wrosch & Miller, 2009	1	97	17.16	100	Canada	Depression	Goal Adjustment Scale	Depression			Depression	1
	Wrosch et al., 2003	1	115	19.35	31	USA	Student	Goal Adjustment Scale		Ease Of Goal Abandonment			0.8
										Availability Of Alternative Goals
	Wrosch et al., 2007	1	150	50.06	53	USA	General Population	Goal Adjustment Scale				Physical Health Problems	1
												Depression
												Stress
		2	81	22.11	84	Canada	Student	Goal Adjustment Scale				Physical Health Problems
												Sleep Efficiency
												Cold Symptoms
												Life Satisfaction
												Emotional Upset
												Guilt
												Anxiety
	Wrosch et al., 2013	1	180	72.12	52	Canada	Elderly	Goal Adjustment Scale	Average Social Support Partners				0.909091
	Wrosch & Sabiston, 2013	1	176		100	Canada	Cancer	Goal Adjustment Scale	Physical Activity				0.954545
									Sedentary Activity
									Positive Affect
									Negative Affect
									Physical Symptoms
	Yau et al., 2022a	1	220		61.82	USA	Student	Education-Specific Optimization Of Primary And Secondary Control Scale	Parental Warmth	Goal Progress/Performance			0.72
									Parental Involvement
									Parental Autonomy Support
									Parental Devaluation
									Parental Guilt Induction
	Yau et al., 2022b	1	213		38	USA	Student	Optimization Of Primary And Secondary Control Scale	Implicit Achievement Motives				0.863636
									Explicit Achievement Motives
									Grade Aspiration
	Zhang, 2020	1	245	69.04	0	China	Elderly	Flexible Goal Adjustment			Perceptions Of Aging	Life Satisfaction	0.772727
											Perceptions Of Aging Partner	Life Satisfaction Partner
		2	245	67	100	China	Elderly	Flexible Goal Adjustment			Perceptions Of Aging Partner	Life Satisfaction Partner
											Perceptions Of Aging	Life Satisfaction
	Zhang et al., 2018	1	279	67.09	48.7	China	Elderly	Flexible Goal Adjustment				Positive Subjective Wellbeing	0.727273
	Zhu et al., 2015	1	241	52.39	80	Netherlands	Cancer	Goal Adjustment Scale				Depression	0.909091
												Anxiety
												Fatigue
